# Supplementary material for: Comparative analysis of landscape effects on spatial genetic structure of the big brown bat and one of its cimicid ectoparasites
Source: Ecol Evol. 2017 Sep 6;7(20):8210–9. doi: 10.1002/ece3.3329 (PMC5648685; doi:10.1002/ece3.3329)
Supplement: Supplementary file 1 [file ECE3-7-8210-s001.xlsx]

## Sheet: Sheet1
ID	Year	Genotyped source	Site	State	Site characteristics	Number of parasites
CLR-01	2005	This study	1	Michigan	House	0
CLR-02	2005	This study
EF-293-1	2005	This study	2	Michigan	House	1
EF-293-10	2005	This study
EF-293-11	2005	This study
EF-293-12	2005	This study
EF-293-13	2005	This study
EF36-1	2005	This study	3	Michigan	State land	0
EF36-10	2005	This study
EF36-11	2005	This study
EF36-2	2005	This study
EF36-3	2005	This study
EFAB-1	2005	This study	4	Indiana	House	2
EFAB-10	2005	This study
EFAB-11	2005	This study
EFAB-2	2005	This study
EFAB-3	2005	This study
EFF-10	2005	This study	5	Michigan	State land	0
EFF-11	2005	This study
EFF-12	2005	This study
EFF-13	2005	This study
EFF-14	2005	This study
EFGB-10	2005	This study	6	Indiana	Barn	1
EFGB-11	2005	This study
EFGB-12	2005	This study
EFGB-13	2005	This study
EFMC-1	2005	This study	7	Michigan	State land	0
EFMC-10	2005	This study
EFMC-11	2005	This study
EFMC-12	2005	This study
EFMC-13	2005	This study
EFMS-1	2005	This study	8	Indiana	School	1
EFMS-10	2005	This study
EFMS-11	2005	This study
EFMS-12	2005	This study
EFMS-13	2005	This study
EFS42-1	2005	This study	9	Michigan	House	4
EFS42-10	2005	This study
EFS42-11	2005	This study
EFS42-12	2005	This study
EFS42-13	2005	This study
EFWG-1	2005	This study	10	Indiana	School	3
EFWG-10	2005	This study
EFWG-11	2005	This study
EFWG-12	2005	This study
EFWG-13	2005	This study
GF-01	1997	This study	11	Indiana	State land	0
GF-02	1997	This study
GF-03	1997	This study
GF-04	1997	This study
GF-05	1997	This study
MA-01	1997	This study	12	Indiana	House	0
MA-02	1997	This study
MV-150	2008	This study	13	Michigan	House	0
MV-151	2008	This study
MV-152	2008	This study
MV-153	2008	This study
MV-154	2008	This study
MV-162	2008	This study	14	Michigan	House	0
MV-163	2008	This study
MV-164	2008	This study
MV-165	2008	This study
MV-166	2008	This study
MV-188	2008	This study	15	Michigan	House	15
MV-189	2008	This study
MV-190	2008	This study
MV-191	2008	This study
MV-192	2008	This study
MV-250	2008	This study	16	Indiana	House	0
MV-251	2008	This study
MV-252	2008	This study
MV-253	2008	This study
MV-254	2008	This study
MV-265	2009	This study	17	Michigan	House	0
MV-266	2009	This study
MV-267	2009	This study
MV-268	2009	This study
MV-269	2009	This study
MV-282	2009	This study	18	Michigan	House	0
MV-288	2009	This study	19	Michigan	Barn	0
MV-289	2009	This study
MV-323	2009	This study	20	Indiana	House	0
MV-324	2009	This study
MV-325	2009	This study
MV-327	2009	This study
MV-419	2009	This study	21	Michigan	House	0
MV-420	2009	This study
MV-421	2009	This study
MV-422	2009	This study
MV-491	2010	This study	22	Indiana	House	2
MV-492	2010	This study
MV-494	2010	This study
MV-495	2010	This study
MV-516	2010	This study	23	Kentucky	Barn	0
MV-517	2010	This study
MV-518	2010	This study
MV-519	2010	This study
MV-520	2010	This study
MV-572	2010	This study	24	Michigan	House	0
MV-573	2010	This study
MV-574	2010	This study
MV-575	2010	This study
MV-576	2010	This study
MV-642	2010	This study	25	Kentucky	State land	2
MV-643	2010	This study
MV-644	2010	This study
MV-645	2010	This study
MV-646	2010	This study
MV-87	2006	This study	26	Michigan	State land	0
MV-88	2006	This study
MV-89	2006	This study
MV-90	2006	This study
LC01	1997	Vonhof et al. 2008	27	Indiana	State land	0
LC02	1997	Vonhof et al. 2008
LC03	1997	Vonhof et al. 2008
LC04	1997	Vonhof et al. 2008
LC05	1997	Vonhof et al. 2008
1	1997	Vonhof et al. 2008	28	Indiana	School	0
2	1997	Vonhof et al. 2008
3	1997	Vonhof et al. 2008
4	1997	Vonhof et al. 2008
5	1997	Vonhof et al. 2008
SM01	1997	Vonhof et al. 2008	29	Indiana	Church	0
SM02	1997	Vonhof et al. 2008
SM03	1997	Vonhof et al. 2008
SM04	1997	Vonhof et al. 2008
SM05	1997	Vonhof et al. 2008
HB01	1997	Vonhof et al. 2008	30	Indiana	Barn	0
HB02	1997	Vonhof et al. 2008
HB03	1997	Vonhof et al. 2008
HB04	1997	Vonhof et al. 2008
HB05	1997	Vonhof et al. 2008
PA19	1997	Vonhof et al. 2008	31	Illinois	House	0
PA20	1997	Vonhof et al. 2008
PA21	1997	Vonhof et al. 2008
PA29	1997	Vonhof et al. 2008
PA02	1997	Vonhof et al. 2008
WB01	1997	Vonhof et al. 2008	32	Indiana	House	0
WB02	1997	Vonhof et al. 2008
WB03	1997	Vonhof et al. 2008
WB04	1997	Vonhof et al. 2008
WB05	1997	Vonhof et al. 2008
