# Supplementary material for: Comparative analysis of landscape effects on spatial genetic structure of the big brown bat and one of its cimicid ectoparasites
Source: Ecol Evol. 2017 Sep 6;7(20):8210–9. doi: 10.1002/ece3.3329 (PMC5648685; doi:10.1002/ece3.3329)
Supplement: Supplementary file 2 [file ECE3-7-8210-s002.xlsx]

## Sheet: Sheet1
ID	EF1	EF6	EF14	EF15	EF20	MMG9	MMG25	TT20
CLR-01	169177	179181	114118	127140	100111	140140	121133	178188
CLR-02	173177	175192	112116	139140	102110	127134	136136	180184
EF-293-1	163167	184184	118120	129129	93106	116159	121133	180192
EF-293-10	167171	175187	110114	127129	110110	151154	133139	180186
EF-293-11	171175	179188	108112	111135	78089	146170	133133	184190
EF-293-12	171177	184189	108120	129129	78106	164164	121133	180182
EF-293-13	179179	175182	98102	129133	87093	165172	124133	180186
EF36-1	179179	165187	116118	133133	87093	130160	133139	180184
EF36-10	165179	173187	116118	127127	87087	130174	133133	180184
EF36-11	171177	181187	98110	127129	78106	160160	113133	182186
EF36-2	167169	175192	110112	127133	104108	127176	113124	180182
EF36-3	177179	183183	102102	129131	110110	127140	124136	180182
EFAB-1	175175	192192	110120	127129	106106	138161	133136	180184
EFAB-10	179209	187190	110116	133135	100111	180180	133139	180184
EFAB-11	167177	177180	110114	127141	106106	141161	133133	180184
EFAB-2	171177	179189	95116	121129	84097	165172	133139	180184
EFAB-3	165177	173181	95118	129129	93100	151164	136136	184184
EFF-10	165173	171177	98100	127127	106106	153165	121121	180182
EFF-11	167175	173187	110118	118133	106106	157157	133136	182186
EFF-12	167169	179193	95137	131143	93100	161161	121133	180186
EFF-13	177204	183183	116118	121129	100106	140159	133136	180186
EFF-14	169171	175179	112118	141141	78095	164164	133133	182182
EFGB-10	177177	173177	95112	118118	100108	143143	133133	182186
EFGB-11	165215	171173	118137	127150	87108	182182	127133	180180
EFGB-12	169171	187189	100116	121158	104114	168170	133142	182184
EFGB-13	177177	173187	95112	118135	100110	143155	121121	180186
EFMC-1	173175	180187	110112	118123	104110	160164	133133	182182
EFMC-10	171177	165183	110118	133137	95106	116116	133133	180188
EFMC-11	169171	173179	110114	127141	95108	140149	121133	182184
EFMC-12	167177	177184	118118	138138	78106	153167	124133	186186
EFMC-13	169175	156167	104114	135141	97110	164173	121133	180180
EFMS-1	165217	175179	95120	129135	78104	150157	136136	182186
EFMS-10	167169	173193	108120	129152	89108	162165	121133	180184
EFMS-11	167177	181185	114116	119119	104110	150161	124133	182182
EFMS-12	171173	175179	110114	129148	87104	140159	133133	182182
EFMS-13	167177	177185	95114	118127	78108	158168	133133	180184
EFS42-1	175202	185189	108124	129129	108110	160169	121133	180180
EFS42-10	165219	187196	114118	129135	108110	153165	132136	184186
EFS42-11	171177	188196	118137	131142	102110	155155	121136	180184
EFS42-12	173179	177185	114116	139141	106106	151157	136142	182184
EFS42-13	167175	187190	112118	125133	108108	116156	133133	184188
EFWG-1	173181	181187	104108	119127	110111	170176	133136	180182
EFWG-10	175179	179187	110116	110135	82108	158161	124136	180186
EFWG-11	171173	173177	118118	123133	104110	151164	133133	180180
EFWG-12	171173	179181	104108	125141	108108	162167	133139	180184
EFWG-13	169198	171175	110112	116129	89108	146164	133133	180184
GF-01	175179	181186	102118	121127	108110	116165	133133	180188
GF-02	173177	175183	104112	104148	102110	160164	133133	180180
GF-03	171175	179185	93118	129131	100120	127167	133133	180180
GF-04	171175	184186	108116	118127	106124	151165	133133	180184
GF-05	167173	185187	108112	135135	108110	140143	113133	184188
MA-01	163177	175192	93114	123127	87104	165168	121133	180184
MA-02	167177	165183	112114	137137	78097	127154	121124	180188
MV-150	165167	170185	102102	133141	104104	140161	124124	180186
MV-151	177202	183185	114114	127141	100100	141161	133133	180186
MV-152	171175	184192	110114	104141	110110	155165	133133	179184
MV-153	167169	169184	114118	129133	95106	146160	121133	180182
MV-154	165169	165192	112114	123125	87106	165165	133133	180186
MV-162	171171	183188	116137	127158	102108	151165	121133	182184
MV-163	175177	175187	116122	135135	102106	158165	113133	182186
MV-164	167171	165187	95118	129133	95116	142151	133133	182186
MV-165	171171	156175	114122	146146	102108	151151	121133	182186
MV-166	171181	189189	110116	129143	104108	116116	113133	182184
MV-188	167175	184188	102112	135135	106110	141176	130130	182184
MV-189	169173	185192	112112	118118	102106	158176	133133	182184
MV-190	173175	173192	98118	104141	100108	154154	133136	182184
MV-191	171202	181190	120120	104104	104104	150161	133139	182184
MV-192	171177	181187	110118	104125	110110	127150	124133	182188
MV-250	163173	177188	102120	123133	78108	153162	133133	180186
MV-251	171177	177187	98110	131133	78106	151164	133133	178180
MV-252	169171	186192	108120	146146	78110	180183	132136	180184
MV-253	173177	183192	116118	129131	100100	167167	133139	180180
MV-254	171171	183189	104110	127127	95110	116165	133136	184188
MV-265	165169	169181	110112	104104	108110	140176	127133	180180
MV-266	173177	169192	116116	118137	84110	140182	121133	180184
MV-267	169171	185187	112116	131133	106108	158164	113127	180182
MV-268	177181	188192	112118	123131	78087	161164	139139	178182
MV-269	167202	185185	110114	127129	110110	116126	113133	180184
MV-282	175177	183189	112114	127129	106111	146158	113133	180188
MV-288	169211	175183	98098	127135	78097	155164	113133	180182
MV-289	179181	175192	116120	143143	104111	164170	121133	180184
MV-323	167167	163177	112114	127127	106106	162169	133133	182182
MV-324	171177	177196	110114	119119	89104	153164	121133	180184
MV-325	167179	179185	98100	118129	106110	127170	127136	178182
MV-327	177179	177181	110110	129137	104110	164180	113133	184184
MV-419	165173	185185	110120	131133	100106	154176	136136	186186
MV-420	171173	177177	120120	135135	87087	156164	136136	180182
MV-421	167171	173183	112118	118118	84102	150164	127133	180186
MV-422	169171	175194	116120	127129	100106	140151	124133	182186
MV-491	169169	169192	95120	104127	106106	140164	124133	180186
MV-492	169177	173188	104110	135135	108108	151155	124133	178180
MV-494	165179	183183	114118	123141	106106	116169	133136	180184
MV-495	167177	181185	110114	123137	106110	161180	113133	180184
MV-516	171179	181187	102130	129131	104108	143168	133133	184184
MV-517	171177	173185	108116	133158	106106	161167	133136	182184
MV-518	167169	185187	116116	133133	106106	153164	133136	180184
MV-519	167177	163169	102116	133147	93104	116155	124136	182186
MV-520	173177	173183	110114	143143	78104	116149	136136	180180
MV-572	167179	187189	116120	118135	89104	146146	121133	180184
MV-573	171171	175192	112114	118118	106106	146153	133133	184184
MV-574	173179	188189	95116	118127	78108	127176	121145	180184
MV-575	169173	175179	120120	118118	100106	161161	133133	180182
MV-576	158171	179190	112141	123123	106106	141176	133133	184184
MV-642	173173	173181	104114	118127	104106	153167	121133	186190
MV-643	171177	183189	95114	133133	111116	172185	121133	182184
MV-644	165202	175183	112120	116116	95110	142165	133139	180184
MV-645	183202	175185	112112	129129	89106	158160	133133	180180
MV-646	158179	185192	98112	129137	104120	127156	133133	180182
MV-87	169173	156187	112114	129129	102102	146167	133133	182184
MV-88	169173	185187	116116	104148	82104	140154	133142	180182
MV-89	167171	175192	114114	129135	78104	140154	121133	178182
MV-90	158171	189192	112112	121129	100104	127170	133136	180180
LC01	173175	173182	107115	131131	85089	147158	134134	185189
LC02	171173	177181	107109	129138	85091	147149	134137	187189
LC03	173217	183184	109113	105129	81087	161165	134134	185187
LC04	167171	182183	103105	127152	77077	139187	125143	187191
LC05	169177	182187	97109	111137	93093	126152	134134	183187
1	169171	155181	117119	141156	71077	126159	134134	183187
2	167171	173182	97107	127169	79089	147168	113128	185191
3	169177	167183	115115	127133	61075	145147	125134	183187
4	175177	181183	113115	131158	91091	155157	134134	183187
5	175177	179189	107115	125131	73089	144185	125134	183183
SM01	173175	187193	97119	127139	83091	126146	134137	183185
SM02	169171	181185	103117	131152	61091	142149	122134	185185
SM03	159183	163179	109111	127152	85089	116152	134143	187187
SM04	169179	155186	105107	125129	61089	116149	134143	183185
SM05	171177	173185	109115	131157	89095	145162	134134	185187
HB01	177177	183186	111115	129131	83085	153166	134134	183189
HB02	163171	175183	111115	135139	61089	158164	134134	187187
HB03	167169	178191	101113	133144	61085	152160	134134	183187
HB04	167203	191194	111113	127140	85087	162183	113134	185187
HB05	169177	183183	103115	111119	77091	142161	134143	183183
PA19	173175	175177	111113	129154	81089	126150	125140	185191
PA20	169177	185187	95107	125133	61093	149164	134134	183187
PA21	169181	173175	95109	156162	75087	155165	134134	187193
PA29	177197	185195	113115	131161	81091	147168	137143	185189
PA02	171197	185195	111115	147153	77087	162168	113134	185189
WB01	169177	179185	107113	125127	77087	157187	128134	187189
WB02	171171	163185	107113	131158	61089	148150	134137	183185
WB03	171171	173185	109113	149175	83085	153165	131134	183189
WB04	173177	177189	99115	127135	85087	150156	134134	183189
WB05	165169	173187	113121	129135	83083	140164	134137	185185
