# Supplementary material for: Comparative analysis of landscape effects on spatial genetic structure of the big brown bat and one of its cimicid ectoparasites
Source: Ecol Evol. 2017 Sep 6;7(20):8210–9. doi: 10.1002/ece3.3329 (PMC5648685; doi:10.1002/ece3.3329)
Supplement: Supplementary file 3 [file ECE3-7-8210-s003.xlsx]

## Sheet: Sheet1
ID	Year	Site	State/Province	Capture Method	Site characteristics
EF-293-Roost	2005	2	Michigan	Bat capture	House
EFAB-9-Cim1	2005	4	Indiana	Bat capture	House
EFAB-9-Cim2	2005
EFGB-18	2005	6	Indiana	Bat capture	Barn
EFMS-16	2005	8	Indiana	Bat capture	School
EFS42-35	2005	9	Michigan	Bat capture	House
EFS42-39	2005
EFS42-43	2005
EFS42-67	2005
EFWG-16	2005	10	Indiana	Bat capture	School
EFWN-23	2005
EFWN-28	2005
MV194-Cim1	2008	15	Michigan	Bat capture	House
MV194-Cim2	2008
MV205	2008
RH01	2008
RH02	2008
RH03	2008
RH04	2008
RH05	2008
RH06	2008
RH09	2008
RH11	2008
RH12	2008
RH13	2008
RH14	2008
RH15	2008
MV496-Cim1	2010	22	Indiana	Bat capture	House
MV496-Cim2	2010
MV642	2010	25	Kentucky	Bat capture	State land
MV652-Cim1	2010
EFS40-10	2005	33*	Michigan	Bat capture	House
EFS40-12	2005
EFS40-14	2005
EFS40-2	2005
EFS40-4	2005
EFS40-6	2005
EFS40-7	2005
EFS42-Roost-Cim1	2005	34*	Michigan	Roost visit	House
EFS42-Roost-Cim2	2005
EFS42-Roost-Cim3	2005
EFS42-Roost-Cim4	2005
EFS42-Roost-Cim5	2005
EFS42-Roost-Cim6	2005
2006-MV-17	2006	35*	Michigan	Bat capture	State land
LW-E01	2005	36*	Michigan	Bat capture	State land
LW-E02	2005
LW-E03	2005	37*	Michigan	Bat capture	State land
O1	2014	38*	Ontario	Bat capture	House
O2	2014
O3	2014
O4	2014
O5	2014
O6	2014
O7	2014
